# Supplementary material for: Exercise across the Lung Cancer Care Continuum: An Overview of Systematic Reviews
Source: J Clin Med. 2023 Feb 27;12(5):1871. doi: 10.3390/jcm12051871 (PMC10003899; doi:10.3390/jcm12051871)
Supplement: Supplementary file 1 [file jcm-12-01871-s001.zip]

Archive with 1 entries (1 files):
- jcm-2202180-supplementary.pdf
